# Supplementary material for: Cross-Sectional Association of Urinary Bisphenol A and Vaccine-Induced Immunity against Hepatitis B Virus: Data from the 2003–2014 National Health and Nutrition Examination Survey
Source: Int J Environ Res Public Health. 2022 Jan 19;19(3):1103. doi: 10.3390/ijerph19031103 (PMC8834708; doi:10.3390/ijerph19031103)
Supplement: Supplementary file 1 [file ijerph-19-01103-s001.zip]

Archive with 1 entries (1 files):
- ijerph-1481673-supplementary.pdf
